# Supplementary material for: Impact of Enzymatically Treated Substrate on Yellow Mealworm Development and Composition
Source: Insects. 2025 Aug 15;16(8):842. doi: 10.3390/insects16080842 (PMC12386747; doi:10.3390/insects16080842)
Supplement: Supplementary file 1 [file insects-16-00842-s001.zip]

Archive with 1 entries (1 files):
- insects-3783218-supplementary.xlsx
