# Supplementary material for: Impact of Enzymatically Treated Substrate on Yellow Mealworm Development and Composition
Source: Insects. 2025 Aug 15;16(8):842. doi: 10.3390/insects16080842 (PMC12386747; doi:10.3390/insects16080842)
Supplement: Supplementary file 1 [file insects-16-00842-s001.zip › insects-3783218-supplementary.xlsx]

## Sheet: Paper information
Title: Impact of enzymatically treated substrate on yellow mealworm development and composition
Authors: Michał Krzyżaniak, Olga Kosewska, Przemysław Białoskórski, Kazimierz Warmiński, Mariusz J. Stolarski, Łukasz Graban, Waldemar Lajszner, Łukasz Sikorski, Andreas Wilke, Thomas Eisele
ID: insects-3783218
Comment: Table S1 and S2 on separate sheets

## Sheet: Table S1
Table S1. Survival and individual weight of yellow mealworm larvae depending on the diet and week (bioassay 1).
Feature	Diet	week of larve growth	Median	lower Q	upper Q	IQR
individual weight (mg)	WB	3	2.83333	2.33733	3.42	1.08267
individual weight (mg)	WES100	3	2.83333	2.33733	3.42	1.08267
individual weight (mg)	WES10	3	2.83333	2.33733	3.42	1.08267
individual weight (mg)	WES15	3	2.83333	2.33733	3.42	1.08267
individual weight (mg)	WES25	3	2.83333	2.33733	3.42	1.08267
individual weight (mg)	WES50	3	2.83333	2.33733	3.42	1.08267
individual weight (mg)	WEO100	3	2.83333	2.33733	3.42	1.08267
individual weight (mg)	WEO10	3	2.83333	2.33733	3.42	1.08267
individual weight (mg)	WEO15	3	2.83333	2.33733	3.42	1.08267
individual weight (mg)	WEO25	3	2.83333	2.33733	3.42	1.08267
individual weight (mg)	WEO50	3	2.83333	2.33733	3.42	1.08267
individual weight (mg)	CEO100	3	2.83333	2.33733	3.42	1.08267
individual weight (mg)	CEO10	3	2.83333	2.33733	3.42	1.08267
individual weight (mg)	CEO15	3	2.83333	2.33733	3.42	1.08267
individual weight (mg)	CEO25	3	2.83333	2.33733	3.42	1.08267
individual weight (mg)	CEO50	3	2.83333	2.33733	3.42	1.08267
individual weight (mg)	WB	4	6.16667	5.56667	7.9	2.33333
individual weight (mg)	WES100	4	3.63333	2.86667	3.93333	1.06667
individual weight (mg)	WES10	4	5.5	5.2	5.96667	0.766667
individual weight (mg)	WES15	4	6.21333	5.23333	7.00667	1.77333
individual weight (mg)	WES25	4	5.56667	5.03333	6.46667	1.43333
individual weight (mg)	WES50	4	5.06667	4.7	6	1.3
individual weight (mg)	WEO100	4	3.8	3.26667	4.3	1.03333
individual weight (mg)	WEO10	4	5.35333	5	6.16667	1.16667
individual weight (mg)	WEO15	4	6.37333	5.36667	6.86	1.49333
individual weight (mg)	WEO25	4	5.89667	5.2	6.27333	1.07333
individual weight (mg)	WEO50	4	6.13333	5.3	6.9	1.6
individual weight (mg)	CEO100	4	3.83333	3.16667	4.3	1.13333
individual weight (mg)	CEO10	4	5.83333	5.6	6.36667	0.766667
individual weight (mg)	CEO15	4	5.26667	5.16667	5.7	0.533333
individual weight (mg)	CEO25	4	6.26667	5.3	7.03333	1.73333
individual weight (mg)	CEO50	4	6.1	4.96667	6.6	1.63333
individual weight (mg)	WB	5	14.4	12.2	14.9	2.7
individual weight (mg)	WES100	5	3.6	3.53333	5.8	2.26667
individual weight (mg)	WES10	5	13.1333	12.8333	13.9333	1.1
individual weight (mg)	WES15	5	13.0333	11.1333	16.1667	5.03333
individual weight (mg)	WES25	5	13.2	12.3	14.2333	1.93333
individual weight (mg)	WES50	5	13.1333	10.0667	14	3.93333
individual weight (mg)	WEO100	5	4.43333	3.2	5.06667	1.86667
individual weight (mg)	WEO10	5	12.0333	11.0667	14.9667	3.9
individual weight (mg)	WEO15	5	12.9	12.5667	15.3333	2.76667
individual weight (mg)	WEO25	5	11.4333	9.8	15.6667	5.86667
individual weight (mg)	WEO50	5	12.4667	9.73333	13.6	3.86667
individual weight (mg)	CEO100	5	3.5	2.93333	5.03333	2.1
individual weight (mg)	CEO10	5	11.5333	11.2333	14.4	3.16667
individual weight (mg)	CEO15	5	10.2333	9.66667	14.7333	5.06667
individual weight (mg)	CEO25	5	12.7	10.4333	13.8667	3.43333
individual weight (mg)	CEO50	5	11.0333	8.53333	13.5667	5.03333
individual weight (mg)	WB	6	26.4667	24.3667	29.3	4.93333
individual weight (mg)	WES100	6	3.76667	3.46667	5.66667	2.2
individual weight (mg)	WES10	6	22.8667	20.6	26.6667	6.06667
individual weight (mg)	WES15	6	25.1667	21.7333	29.3333	7.6
individual weight (mg)	WES25	6	22.7667	21.4	25.6	4.2
individual weight (mg)	WES50	6	18.7	17.3333	25.3	7.96667
individual weight (mg)	WEO100	6	4.86667	3.53333	5.06667	1.53333
individual weight (mg)	WEO10	6	25.9	19.1667	32.4333	13.2667
individual weight (mg)	WEO15	6	28.5	21.0667	32.2333	11.1667
individual weight (mg)	WEO25	6	24.1667	18.1333	30.5	12.3667
individual weight (mg)	WEO50	6	23.9333	19.6667	25.7333	6.06667
individual weight (mg)	CEO100	6	4.16667	2.73333	5.1	2.36667
individual weight (mg)	CEO10	6	21.3333	20.9	27.4	6.5
individual weight (mg)	CEO15	6	19.8333	17.1667	26.1667	9
individual weight (mg)	CEO25	6	21.6	20.3667	23.8333	3.46667
individual weight (mg)	CEO50	6	20.9	17.3333	23.0667	5.73333
individual weight (mg)	WB	7	43.9667	38.5333	49.0667	10.5333
individual weight (mg)	WES100	7	4.33333	3.9	6.4	2.5
individual weight (mg)	WES10	7	38.5667	35.4333	39.6	4.16667
individual weight (mg)	WES15	7	45.3	38.5	46.9667	8.46667
individual weight (mg)	WES25	7	40.9333	35.6667	46.1	10.4333
individual weight (mg)	WES50	7	33.5333	29.7667	38.8667	9.1
individual weight (mg)	WEO100	7	4.63333	3.53333	5.13333	1.6
individual weight (mg)	WEO10	7	46.2	34.3333	52.8667	18.5333
individual weight (mg)	WEO15	7	45.5667	40.0667	46.7	6.63333
individual weight (mg)	WEO25	7	41.6667	34.5	45.7667	11.2667
individual weight (mg)	WEO50	7	33.6333	29.9	37.3667	7.46667
individual weight (mg)	CEO100	7	4.5	2.7	4.66667	1.96667
individual weight (mg)	CEO10	7	40.5667	36.7667	43.1	6.33333
individual weight (mg)	CEO15	7	36.6333	30.9333	44.6333	13.7
individual weight (mg)	CEO25	7	36.7	30.3333	41.8	11.4667
individual weight (mg)	CEO50	7	33.7	26.8333	34.5667	7.73333
individual weight (mg)	WB	8	66	62.5333	78.6667	16.1333
individual weight (mg)	WES100	8	4.1	3.76667	6.46667	2.7
individual weight (mg)	WES10	8	57.3667	55.8333	70.1	14.2667
individual weight (mg)	WES15	8	69.6	65.2	74.5667	9.36667
individual weight (mg)	WES25	8	64.4667	58.6667	80.7	22.0333
individual weight (mg)	WES50	8	50.1333	48.3	55.7	7.4
individual weight (mg)	WEO100	8	5.36667	3.4	5.8	2.4
individual weight (mg)	WEO10	8	76.3	51.0667	85.8	34.7333
individual weight (mg)	WEO15	8	79.5	61.4667	83	21.5333
individual weight (mg)	WEO25	8	62.8333	48.7	68	19.3
individual weight (mg)	WEO50	8	52.9	50.6667	57.7	7.03333
individual weight (mg)	CEO100	8	4.73333	3.2	5	1.8
individual weight (mg)	CEO10	8	67.7667	65.5	72.9	7.4
individual weight (mg)	CEO15	8	58.2667	46.9	67.2333	20.3333
individual weight (mg)	CEO25	8	59.0333	50.6	72.1	21.5
individual weight (mg)	CEO50	8	50.0333	49.3333	55.1333	5.8
individual weight (mg)	WB	9	102.233	85.4333	103.833	18.4
individual weight (mg)	WES100	9	4.6	3.46667	6.9	3.43333
individual weight (mg)	WES10	9	85.9667	84.3	90.5667	6.26667
individual weight (mg)	WES15	9	100.833	85.8333	102.3	16.4667
individual weight (mg)	WES25	9	96.0333	94	97.1	3.1
individual weight (mg)	WES50	9	67.3333	59.3	68.4333	9.13333
individual weight (mg)	WEO100	9	5.23333	3.5	5.63333	2.13333
individual weight (mg)	WEO10	9	99.7	84.1333	105.233	21.1
individual weight (mg)	WEO15	9	100.533	87.5667	102.933	15.3667
individual weight (mg)	WEO25	9	88.7333	79.5	96	16.5
individual weight (mg)	WEO50	9	66.1	65.4333	73.6	8.16667
individual weight (mg)	CEO100	9	3.9	3.26667	5.26667	2
individual weight (mg)	CEO10	9	94	88.1333	94.9667	6.83333
individual weight (mg)	CEO15	9	86.2667	71.5333	93.6667	22.1333
individual weight (mg)	CEO25	9	83.3333	72.6667	87.0667	14.4
individual weight (mg)	CEO50	9	70.4667	65.8333	72.8	6.96667
individual weight (mg)	WB	10	117	105.933	130	24.0667
individual weight (mg)	WES100	10	4.6	3.66667	6.56667	2.9
individual weight (mg)	WES10	10	113.2	107.233	117.7	10.4667
individual weight (mg)	WES15	10	116.633	107.767	118.633	10.8667
individual weight (mg)	WES25	10	99.2	97.2667	108.8	11.5333
individual weight (mg)	WES50	10	83.3667	81	84.6	3.6
individual weight (mg)	WEO100	10	4.6	3.4	5.4	2
individual weight (mg)	WEO10	10	119.367	103.467	126.033	22.5667
individual weight (mg)	WEO15	10	115.867	113.267	125.767	12.5
individual weight (mg)	WEO25	10	103.633	97.2333	112.133	14.9
individual weight (mg)	WEO50	10	81.3333	75.0667	87	11.9333
individual weight (mg)	CEO100	10	4.66667	3.6	5.03333	1.43333
individual weight (mg)	CEO10	10	111.2	105.1	115.533	10.4333
individual weight (mg)	CEO15	10	105.167	96.6667	115.267	18.6
individual weight (mg)	CEO25	10	102.667	91.2667	107	15.7333
individual weight (mg)	CEO50	10	79.9	77.2667	90.1667	12.9
individual weight (mg)	WB	11	138.7	133.667	141.633	7.96667
individual weight (mg)	WES100	11	4.56667	4.16667	5.6	1.43333
individual weight (mg)	WES10	11	123.633	122.167	130.767	8.6
individual weight (mg)	WES15	11	129.333	126.8	135.333	8.53333
individual weight (mg)	WES25	11	123.233	120.733	128.367	7.63333
individual weight (mg)	WES50	11	94.9	94.3	100.533	6.23333
individual weight (mg)	WEO100	11	4.96667	3.53333	5.43333	1.9
individual weight (mg)	WEO10	11	135.4	127.067	146.267	19.2
individual weight (mg)	WEO15	11	136.1	128.433	139.533	11.1
individual weight (mg)	WEO25	11	121.5	119.067	140.067	21
individual weight (mg)	WEO50	11	91.8667	88.5	103.967	15.4667
individual weight (mg)	CEO100	11	4.33333	3.5	5.03333	1.53333
individual weight (mg)	CEO10	11	123.6	119.767	125.733	5.96667
individual weight (mg)	CEO15	11	114.333	104.6	120.267	15.6667
individual weight (mg)	CEO25	11	109.333	106.4	114.8	8.4
individual weight (mg)	CEO50	11	90.7	89.1333	92.2667	3.13333
survival (%)	WB	3	100	100	100	0
survival (%)	WES100	3	100	100	100	0
survival (%)	WES10	3	100	100	100	0
survival (%)	WES15	3	100	100	100	0
survival (%)	WES25	3	100	100	100	0
survival (%)	WES50	3	100	100	100	0
survival (%)	WEO100	3	100	100	100	0
survival (%)	WEO10	3	100	100	100	0
survival (%)	WEO15	3	100	100	100	0
survival (%)	WEO25	3	100	100	100	0
survival (%)	WEO50	3	100	100	100	0
survival (%)	CEO100	3	100	100	100	0
survival (%)	CEO10	3	100	100	100	0
survival (%)	CEO15	3	100	100	100	0
survival (%)	CEO25	3	100	100	100	0
survival (%)	CEO50	3	100	100	100	0
survival (%)	WB	4	97	96	97	1
survival (%)	WES100	4	95	91	96	5
survival (%)	WES10	4	96	94	96	2
survival (%)	WES15	4	97	96	97	1
survival (%)	WES25	4	96	92	98	6
survival (%)	WES50	4	97	93	97	4
survival (%)	WEO100	4	95	91	98	7
survival (%)	WEO10	4	97	93	100	7
survival (%)	WEO15	4	95	91	96	5
survival (%)	WEO25	4	97	96	97	1
survival (%)	WEO50	4	96	93	98	5
survival (%)	CEO100	4	97	97	98	1
survival (%)	CEO10	4	98	96	99	3
survival (%)	CEO15	4	98	97	99	2
survival (%)	CEO25	4	97	97	97	0
survival (%)	CEO50	4	98	93	100	7
survival (%)	WB	5	92	90	95	5
survival (%)	WES100	5	80	70	91	21
survival (%)	WES10	5	92	89	96	7
survival (%)	WES15	5	91	91	95	4
survival (%)	WES25	5	95	86	98	12
survival (%)	WES50	5	95	93	96	3
survival (%)	WEO100	5	88	87	94	7
survival (%)	WEO10	5	93	88	96	8
survival (%)	WEO15	5	93	90	94	4
survival (%)	WEO25	5	95	95	95	0
survival (%)	WEO50	5	94	90	95	5
survival (%)	CEO100	5	96	95	97	2
survival (%)	CEO10	5	98	96	98	2
survival (%)	CEO15	5	97	96	97	1
survival (%)	CEO25	5	96	95	97	2
survival (%)	CEO50	5	90	87	93	6
survival (%)	WB	6	89	85	95	10
survival (%)	WES100	6	73	69	76	7
survival (%)	WES10	6	91	88	96	8
survival (%)	WES15	6	89	86	92	6
survival (%)	WES25	6	94	83	96	13
survival (%)	WES50	6	94	91	95	4
survival (%)	WEO100	6	85	79	88	9
survival (%)	WEO10	6	90	86	96	10
survival (%)	WEO15	6	93	85	93	8
survival (%)	WEO25	6	95	94	95	1
survival (%)	WEO50	6	93	89	95	6
survival (%)	CEO100	6	92	90	93	3
survival (%)	CEO10	6	98	94	98	4
survival (%)	CEO15	6	96	95	97	2
survival (%)	CEO25	6	96	95	97	2
survival (%)	CEO50	6	86	85	91	6
survival (%)	WB	7	88	84	93	9
survival (%)	WES100	7	65	65	67	2
survival (%)	WES10	7	89	88	94	6
survival (%)	WES15	7	89	86	89	3
survival (%)	WES25	7	93	81	95	14
survival (%)	WES50	7	92	90	95	5
survival (%)	WEO100	7	82	77	84	7
survival (%)	WEO10	7	87	85	96	11
survival (%)	WEO15	7	92	85	93	8
survival (%)	WEO25	7	94	93	95	2
survival (%)	WEO50	7	93	88	93	5
survival (%)	CEO100	7	87	74	91	17
survival (%)	CEO10	7	98	94	98	4
survival (%)	CEO15	7	96	95	97	2
survival (%)	CEO25	7	96	94	96	2
survival (%)	CEO50	7	84	82	90	8
survival (%)	WB	8	88	84	93	9
survival (%)	WES100	8	58	57	62	5
survival (%)	WES10	8	89	87	94	7
survival (%)	WES15	8	88	85	89	4
survival (%)	WES25	8	93	80	95	15
survival (%)	WES50	8	91	89	94	5
survival (%)	WEO100	8	77	70	77	7
survival (%)	WEO10	8	87	83	96	13
survival (%)	WEO15	8	92	83	93	10
survival (%)	WEO25	8	93	92	94	2
survival (%)	WEO50	8	89	87	93	6
survival (%)	CEO100	8	85	59	86	27
survival (%)	CEO10	8	98	93	98	5
survival (%)	CEO15	8	96	95	96	1
survival (%)	CEO25	8	95	94	96	2
survival (%)	CEO50	8	83	79	89	10
survival (%)	WB	9	87	82	90	8
survival (%)	WES100	9	55	52	59	7
survival (%)	WES10	9	88	86	94	8
survival (%)	WES15	9	88	84	89	5
survival (%)	WES25	9	92	80	93	13
survival (%)	WES50	9	91	89	92	3
survival (%)	WEO100	9	71	69	74	5
survival (%)	WEO10	9	86	82	93	11
survival (%)	WEO15	9	89	83	91	8
survival (%)	WEO25	9	91	90	92	2
survival (%)	WEO50	9	88	85	92	7
survival (%)	CEO100	9	83	47	85	38
survival (%)	CEO10	9	97	93	98	5
survival (%)	CEO15	9	95	94	96	2
survival (%)	CEO25	9	94	92	94	2
survival (%)	CEO50	9	83	79	89	10
survival (%)	WB	10	86	80	90	10
survival (%)	WES100	10	51	48	53	5
survival (%)	WES10	10	86	80	93	13
survival (%)	WES15	10	86	81	88	7
survival (%)	WES25	10	91	80	93	13
survival (%)	WES50	10	89	88	92	4
survival (%)	WEO100	10	66	62	72	10
survival (%)	WEO10	10	85	79	92	13
survival (%)	WEO15	10	84	82	88	6
survival (%)	WEO25	10	89	86	91	5
survival (%)	WEO50	10	87	85	92	7
survival (%)	CEO100	10	77	41	81	40
survival (%)	CEO10	10	94	91	97	6
survival (%)	CEO15	10	94	93	95	2
survival (%)	CEO25	10	92	90	93	3
survival (%)	CEO50	10	82	79	89	10
survival (%)	WB	11	83	80	87	7
survival (%)	WES100	11	40	36	42	6
survival (%)	WES10	11	84	79	89	10
survival (%)	WES15	11	82	81	83	2
survival (%)	WES25	11	90	78	92	14
survival (%)	WES50	11	89	87	92	5
survival (%)	WEO100	11	64	55	70	15
survival (%)	WEO10	11	82	76	87	11
survival (%)	WEO15	11	81	78	86	8
survival (%)	WEO25	11	87	85	89	4
survival (%)	WEO50	11	87	83	90	7
survival (%)	CEO100	11	65	37	77	40
survival (%)	CEO10	11	88	86	91	5
survival (%)	CEO15	11	92	90	93	3
survival (%)	CEO25	11	89	88	91	3
survival (%)	CEO50	11	81	77	88	11

## Sheet: Table S2
Table S2. Individual weight of yellow mealworm larvae depending on the diet and week (bioassay 2).
Diet	Week	Ind weight (mg)	SD	SE	-95%	+95%
WB	0	1.76667	0	0	1.76667	1.76667
WB	1	4.37222	0.414347	0.119612	4.10896	4.63549
WB	2	13.9167	1.70451	0.49205	12.8337	14.9997
WB	3	28.3444	3.74833	1.08205	25.9629	30.726
WB	4	57.3361	4.03231	1.16403	54.7741	59.8981
WB	5	77.2694	3.63016	1.04794	74.9629	79.5759
WB	6	105.453	6.37662	1.84077	101.401	109.504
WES10	0	1.76667	0	0	1.76667	1.76667
WES10	1	4.61944	0.49246	0.142161	4.30655	4.93234
WES10	2	13.4	1.94297	0.560889	12.1655	14.6345
WES10	3	29.6361	2.11381	0.610203	28.2931	30.9792
WES10	4	59.3278	4.75235	1.37188	56.3083	62.3473
WES10	5	87.8194	5.20956	1.50387	84.5094	91.1294
WES10	6	104.811	3.85608	1.11315	102.361	107.261
WEO10	0	1.76667	0	0	1.76667	1.76667
WEO10	1	4.325	0.290984	0.0839999	4.14012	4.50988
WEO10	2	11.0972	1.44218	0.416322	10.1809	12.0135
WEO10	3	28.5056	3.46783	1.00108	26.3022	30.7089
WEO10	4	49.0389	3.06574	0.885003	47.091	50.9868
WEO10	5	85.9972	4.15941	1.20072	83.3545	88.64
WEO10	6	109.981	6.54445	1.88922	105.822	114.139
CEO10	0	1.76667	0	0	1.76667	1.76667
CEO10	1	4.25556	0.352289	0.101697	4.03172	4.47939
CEO10	2	11.8972	1.95466	0.564262	10.6553	13.1392
CEO10	3	25.375	2.42879	0.701131	23.8318	26.9182
CEO10	4	50.625	6.07519	1.75376	46.765	54.485
CEO10	5	75.65	5.47604	1.5808	72.1707	79.1293
CEO10	6	100.642	6.35349	1.8341	96.6048	104.678
